# Supplementary material for: Muscle–tendon properties of the female athlete: a comparison between “power modulation” and “energy conservation” training exposures
Source: Sci Rep. 2026 Apr 24;16:18877. doi: 10.1038/s41598-026-47580-w (PMC13276008; doi:10.1038/s41598-026-47580-w)
Supplement: Supplementary file 1 — Supplementary Material 1 [file 41598_2026_47580_MOESM1_ESM.xlsx]

## Sheet: Data
ID		Anthropometrics		TS MTU															GM					GL					VL					PT								KE
Runners	Age	Height (cm)	Body mass (kg)	Elongation (mm)	Strain (%)	Plantar flexion moment (N/m)	Normalised moment	AT force (N)	MVC-strain	ATk index	AT length (mm)	AT length/shank length	AT moment arm (mm)	5cm AT thickness	4cm AT thickness	3cm AT thickness	Avg AT thickness (mm)	Relative AT thickness (mm/BM3/4)	Muscle thickness	Pennation angle	Fascicle length	Muscle thickness/shank length	FL/shank	Muscle thickness	Pennation angle	Fascicle length	Muscle thickness/shank length	FL/shank	Muscle thickness	Pennation angle	Fascicle length	Muscle thickness/shank length	FL/shank	PT thickness 25%	PT thickness 50%	PT thickness 75%	Avg PT thickness	Relative PT Tthickness (mm/BM3/4)	RFD 0-50	RFD 0-100	RFD 0-250	KE moment	Norm KE moment
1	38.7	170.1	57.6203	10.86	6.20571	118.084	5.64624	4283.23	14.9417	690.207	175	0.419664	27.5689	5.01025	4.425	3.68775	4.37433	0.209161	17.3155	20.0123	53.2895	0.041524	0.127793	16.2428	15.0169	61.278	0.0389516	0.14695	23.0435	18.9908	65.0175	0.0596982	0.168439	2.74333	2.64033	2.7065	2.6955	0.128887	1660.8	4030.87	3193.1	96.722	4.62481
2	29.3	167.6	50.7512	8.38667	3.76084	99.9523	5.25664	3447.71	23.6043	916.739	223	0.507741	28.991	4.4505	4.048	3.753	4.08383	0.214775	11.3774	15.0142	46.7414	0.0259049	0.106424	8.11033	9.68392	46.0824	0.0184662	0.104923	18.8445	16.9467	62.928	0.0437227	0.146005	2.5962	2.5448	2.69	2.61033	0.137281	1276.53	1758.13	2322.97	118.502	6.23219
3	30.6	170.6	73.6063	9.825	5.61429	144.674	5.75713	4622.44	16.5243	823.336	175	0.404344	31.2983	4.513	4.009	3.77667	4.04788	0.16108	16.5132	18.8828	54.9199	0.0381543	0.126894	11.7265	13.2144	49.8357	0.0270945	0.115147	23.4383	17.8342	78.7297	0.0536838	0.180324	2.59967	2.78867	2.687	2.69178	0.107116	1634.4	2463.5	2762	124.932	4.9715
4	26.9	166.2	59.772	11.47	6.78698	95.0515	4.42166	3787.86	14.907	558.106	169	0.397367	25.0937	4.6355	4.3115	3.86725	4.27142	0.1987	16.8948	16.2358	63.4577	0.0397245	0.149207	11.25	10.2048	63.8113	0.0264518	0.150038	16.3138	11.584	81.26	0.0357995	0.178319	3.33475	3.34775	3.21425	3.29892	0.153461	976.477	1293.6	1785.5	120.161	5.58972
5	26.6	169.6	66.8617	13.54	7.01554	153.797	6.57756	5468.77	13.2715	779.522	193	0.451991	28.1228	3.46625	3.816	4.02375	3.76867	0.161178	18.5506	17.3302	65.0875	0.043444	0.15243	13.5292	8.867	69.1185	0.0316842	0.16187	27.7728	15.8643	101.6	0.0647084	0.236719	2.45533	2.25633	3.037	2.58289	0.110464	3118.9	4208.5	4785.7	161.675	6.91448
6	24.9	176.5	65.27	16.67	6.77642	114.663	4.9933	4021.81	13.7052	593.501	246	0.514752	28.5103	5.20625	4.95375	4.2005	4.78683	0.208455	16.8288	15.7054	65.3345	0.0352141	0.136712	15.9982	9.79267	84.837	0.033476	0.17752	22.6844	17.2946	80.4803	0.0506801	0.179804	2.9215	3.25975	3.08567	3.08927	0.134531				147.458	6.42145
7	18.9	175.4	58.18	18.8133	9.50168	127.994	6.0759	3889.87	8.04751	409.388	198	0.428016	32.9045	4.294	3.869	3.615	3.926	0.186367	19.178	15.2668	68.7433	0.041457	0.148602	14.2311	7.93275	80.49	0.0307633	0.173995	19.6562	14.6301	81.2493	0.0500794	0.207005	2.4875	2.80275	2.89675	2.729	0.129546				84.0723	3.99092
8	31.75	159.3	64.5529	15.145	8.46089	119.835	5.26194	3651.31	11.6639	431.551	179	0.418518	32.8197	3.66967	3.564	3.52333	3.58567	0.157447	17.728	18.1696	57.493	0.0414496	0.134424	15.1753	13.9199	56.523	0.0354813	0.132156	24.221	18.3322	73.043	0.0575321	0.173499	3.44733	2.93833	2.67	3.01856	0.132545	623.77	1326.5	1751.3	149.23	6.55268
9	25.5	174	66.8808	7.63333	4.007	114.156	4.88114	3754.06	21.7794	936.875	190.5	0.444367	30.4086	5.246	5.39075	4.71775	5.11817	0.218846	18.3579	17.0226	68.7816	0.0428223	0.160442	13.12	13.3856	62.2043	0.0306042	0.1451	19.4209	14.8932	74.8285	0.0463783	0.178189	2.7165	2.50075	2.802	2.67308	0.114297	221.085	566.53	1006.75	109.832	4.69626
10	20.08	165	67.99	15.4533	8.53775	116.047	4.90119	3700.47	11.0941	433.424	181	0.450361	31.3602	4.9515	4.24025	3.69725	4.29633	0.181453	17.8508	18.2685	59.8625	0.0444159	0.148949	16.1024	12.2457	59.42	0.0400657	0.147848	18.7832	14.5978	72.1667	0.0527149	0.238009	3.40267	3.105	2.92833	3.14533	0.132841	1481.79	2735.93	3123.1	180.604	7.6277
11	29.58	168.5	60.852	9.0825	4.88306	121.07	5.55689	3549.78	28.2156	726.957	186	0.440758	34.1065	4.255	4.2455	3.928	4.14283	0.190148	18.6816	19.9113	58.6772	0.0442692	0.139045	14.3922	10.0033	72.72	0.0341049	0.172322	21.7641	13.9809	85.247	0.0552389	0.216363	2.816	2.61467	2.617	2.68256	0.123124	1283.09	2840.54	2725.65	162.592	7.46265
12	41.92	162.3	59.9494	14.5775	7.71296	130.053	6.03647	5191.53	12.5906	673.091	189	0.481651	25.0511	4.21325	3.959	3.68	3.95075	0.183375	19.1517	15.3949	73.6497	0.0488065	0.18769	12.691	10.7374	67.0982	0.032342	0.170995	23.8887	13.35	84.416	0.0534542	0.188892	2.88675	3.03825	3.15175	3.02558	0.140433	763.263	1559.46	1873.97	130.58	6.06091
13	36.67	167	68.9623	13.9025	7.16624	135.652	5.6685	4618.88	14.6811	644.533	194	0.445772	29.3691	4.941	4.50475	4.04325	4.49633	0.187888	22.2155	20.037	70.6765	0.0510466	0.1624	17.8004	12.3494	83.3575	0.0409017	0.191538	24.9698	20.242	74.323	0.0616844	0.183604	2.27667	2.53367	2.441	2.41711	0.101004	1926.6	2734.63	2970.97	159.633	6.67059
14	19.5	173.8	66.2769	10.6867	5.11324	132.477	5.7032	4410.35		862.535	209	0.472744	30.0378	5.396	4.2615	4.729	4.7955	0.206449	23.1477	17.939	79.3525	0.0523584	0.17949	13.3429	16.5498	46.8	0.0301808	0.105858	22.8867	15.7019	86.2107	0.0560261	0.211042	3.74433	3.15	2.68267	3.19233	0.137432				120.942	5.20663
Netballers
15	29.7	195.3	94.1787	16.48	6.0146	197.027	6.5172	6697.99	18.0728	1113.62	274	0.513013	29.4158	4.64825	4.283	3.58025	4.1705	0.137951	16.8479	16.142	64.3904	0.0315445	0.120559	14.8766	13.062	67.2112	0.0278536	0.12584	24.7561	16.611	85.0313	0.0471994	0.162119	2.394	2.469	2.5	2.45433	0.0811837	2152.94	3804.5	4379.03	255.38	8.44739
16	24.8	180.8	78.3806	10.35	5.625	157.106	5.964	4939.39	14.2929	878.114	184	0.387613	31.8069		5.3425	4.99	5.16625	0.196119	20.2753	17.7463	69.9415	0.0427119	0.147338	13.8639	12.2135	67.0082	0.0292055	0.141159	26.8919	16.1719	85.85	0.0638762	0.203919	3.69833	3.28733	3.07567	3.35378	0.127314	1121.2	2889.9	3349.4	203.297	7.71746
17	30.6	171.1	73.8287	18.205	10.3438	214.573	8.51934	7033.8	8.58206	680.005	176	0.366896	30.506	5.80225	5.222	4.7805	5.26825	0.209169	25.0048	17.848	88.9	0.0521259	0.185324	17.6715	12.7631	79.03	0.0368386	0.164749	21.2033	18.2554	70.2993	0.0495521	0.164289	2.76967	2.471	2.77567	2.67211	0.106093	6348.3	7560.3	5291.8	158.832	6.30622
18	28.2	173.3	85.3048	19.29	7.65476	182.131	6.48864	5663.8	15.2269	739.906	252	0.555188	32.157	5.0055	4.88425	4.3875	4.75908	0.169548	20.6494	20.219	66.677	0.0454932	0.146898	17.9391	15.5589	66.3702	0.0395221	0.146222	30.7193	17.935	99.95	0.0665785	0.216623	5.2015	4.57725	4.4235	4.73408	0.168658	4369.07	5689	5348.67	222.208	7.91643
19	22.9	179.5	82.5419	13.7233	7.22281	182.726	6.67259	6483.11	13.4285	897.589	190	0.405809	28.1849	5.162	4.999	4.67333	4.94478	0.180568	19.8777	19.8902	69.799	0.0424555	0.149079	13.9612	14.9795	56.1524	0.0298188	0.119933	22.7103	17.064	82.941	0.0518856	0.189493	3.72933	3.448	3.49567	3.55767	0.129915	3403.15	5199.45	5190.75	173.428	6.33306
20	25.4	179.4	85.86	22.7667	9.25474	163.217	5.78657	5384.06	11.6146	581.762	246	0.514752	30.3148	5.3785	5.52025	5.00025	5.29967	0.187891	21.7756	21.2115	60.18	0.0455651	0.125926	15.2203	15.3384	57.54	0.0318484	0.120402	23.1819	15.5097	69.117	0.0515039	0.153559	3.28567	2.86933	2.78833	2.98111	0.10569	1426.53	2291.14	3530.5	199.463	7.07162
21	20.4	185.9	78.4788	17.54	7.93665	161.935	6.14152	6073.47	13.6829	765.243	221	0.470814	26.6626	4.70367	4.7855	4.2755	4.57773	0.173614	20.0687	20.3305	65.9338	0.042754	0.140464	15.1896	10.9804	69.5455	0.0323596	0.148158	25.361	17.2573	85.49	0.0501008	0.168886	3.58225	3.62675	3.52275	3.57725	0.13567	268.46	380.975	1607.6	218.741	8.29595
22	19.7	174.9	70.1461	8.43333	4.5098	148.182	6.11354	5313.33	27.9939	1178.17	187	0.413717	27.8887	4.471	4.85633	4.67333	4.66689	0.192542	17.9903	20.0419	60.1133	0.0398016	0.132994	13.8306	11.4024	67.395	0.0305986	0.149104	21.6861	13.4549	78.8155	0.0488206	0.177432	3.57467	3.326	2.8755	3.30662	0.136421				166.017	6.84936
